# Supplementary material for: In-Silico Mining of the Toxins Database (T3DB) towards Hunting Prospective Candidates as ABCB1 Inhibitors: Integrated Molecular Docking and Lipid Bilayer-Enhanced Molecular Dynamics Study
Source: Pharmaceuticals (Basel). 2023 Jul 18;16(7):1019. doi: 10.3390/ph16071019 (PMC10384459; doi:10.3390/ph16071019)
Supplement: Supplementary file 1 [file pharmaceuticals-16-01019-s001.zip]

Archive with 1 entries (1 files):
- pharmaceuticals-2473993-supplementary.pdf
